# Supplementary material for: Hybrid protein–ligand binding residue prediction with protein language models: does the structure matter?
Source: Bioinformatics. 2025 Jul 31;41(8):btaf431. doi: 10.1093/bioinformatics/btaf431 (PMC12377911; doi:10.1093/bioinformatics/btaf431)
Supplement: btaf431_Supplementary_Data [file btaf431_supplementary_data.zip]

Archive with 1 entries (1 files):
- PLBS_PLM_GNN___OUP_template - supplementary materials.pdf
